# Supplementary material for: Double Deletion of EP402R and EP153R in the Attenuated Lv17/WB/Rie1 African Swine Fever Virus (ASFV) Enhances Safety, Provides DIVA Compatibility, and Confers Complete Protection Against a Genotype II Virulent Strain
Source: Vaccines (Basel). 2024 Dec 13;12(12):1406. doi: 10.3390/vaccines12121406 (PMC11680264; doi:10.3390/vaccines12121406)
Supplement: Supplementary file 1 [file vaccines-12-01406-s001.zip]

Archive with 4 entries (4 files):
- Supplementary Table S1.pdf
- Supplementary Table S2.pdf
- Supplementary Table S3.pdf
- Supplementary Table S4 material supl_ genome stability.xlsx
