# Supplementary material for: Double Deletion of EP402R and EP153R in the Attenuated Lv17/WB/Rie1 African Swine Fever Virus (ASFV) Enhances Safety, Provides DIVA Compatibility, and Confers Complete Protection Against a Genotype II Virulent Strain
Source: Vaccines (Basel). 2024 Dec 13;12(12):1406. doi: 10.3390/vaccines12121406 (PMC11680264; doi:10.3390/vaccines12121406)
Supplement: Supplementary file 1 [file vaccines-12-01406-s001.zip › Supplementary Table S4 material supl_ genome stability.xlsx]

## Sheet: P1_variants
Region	Type	Reference	Allele	Length	Count	Coverage	Frequency	Probability	Forward read count	Reverse read count	Forward read coverage	Reverse read coverage	Forward/reverse balance	Average quality	Read count	Read coverage	# unique start positions	# unique end positions	Read position test probability	Read direction test probability	BaseQRankSum	QUAL
260	SNV	C	T	1	212	3444	6.15563	1	134	89	2362	2141	0.399103	35.1321	223	4503	41	41	0	0.358937	-2.65	200
301	SNV	T	C	1	916	5292	17.3091	1	616	477	3450	3334	0.436414	35.9127	1093	6784	138	139	0	0.332203	-0.49	200
313	SNV	A	T	1	1382	5754	24.0181	1	991	692	3810	3542	0.411171	35.6194	1683	7352	176	177	0	0.0276353	-0.96	200
319	SNV	G	C	1	1505	6108	24.6398	1	1034	847	3999	3926	0.450292	36.2664	1881	7925	182	183	0	0.608499	1.4	200
328	SNV	C	T	1	556	7149	7.77731	1	361	274	4841	4747	0.431496	35.7698	635	9588	113	114	0	0.217333	-1.62	200
339	SNV	S	C	1	5160	7809	66.0776	1	3568	3691	5495	5194	0.491528	36.2721	7259	10689	275	274	0	1		200
339	SNV	S	G	1	2642	7809	33.8328	1	1924	1499	5495	5194	0.43792	35.9599	3423	10689	202	201	0	0.403709		200
347	SNV	W	T	1	5396	8240	65.4854	1	3819	3849	5949	5478	0.498044	35.9659	7668	11427	278	277	0	1		200
347	SNV	W	A	1	2823	8240	34.2597	1	2123	1615	5949	5478	0.432049	35.882	3738	11427	204	204	0	0.410103		200
353	SNV	G	C	1	963	8423	11.433	1	662	517	6005	5866	0.438507	36.2025	1179	11871	162	163	0	0.212333	0.95	200
488	SNV	C	G	1	850	10099	8.41667	1	462	565	7516	7231	0.449854	36.3224	1027	14747	157	160	0	0.140304	-0.09	200
504	SNV	T	C	1	734	8714	8.42323	1	412	567	5938	6002	0.420838	36.0191	979	11940	140	141	0	0.0167449	-0.37	200
508	SNV	G	C	1	1401	8871	15.793	1	784	956	6257	5983	0.450575	36.3148	1740	12240	156	156	0	0.0643669	-0.48	200
516	SNV	A	T	1	1774	7822	22.6796	1	960	1234	5227	5167	0.437557	35.7689	2194	10394	148	151	0	0.0252363	-2.02	200
521	Deletion	A	-	1	955	7877	12.1239	1	569	545	5407	5102	0.489228	32.267	1114	10509	120	120	0	1	-9.87	200
522	SNV	G	C	1	603	7550	7.98675	1	320	418	5020	4867	0.433604	36.0256	739	9887	128	127	0	0.0100159	-0.91	200
531	SNV	C	T	1	1090	6833	15.952	1	573	711	4538	4413	0.446262	35.7339	1284	8951	113	118	0	0.131572	-3.07	200
542	SNV	G	C	1	806	6181	13.04	1	458	485	4165	3805	0.485684	35.8685	943	7970	117	120	0	0.883847	-2.56	200
556	SNV	C	G	1	1579	5111	30.8941	1	872	1043	3337	3106	0.455352	36.1412	1915	6443	150	151	0	0.126378	-2.13	200
565	SNV	T	C	1	1274	4508	28.2609	1	669	856	2859	2780	0.438689	36.0675	1525	5639	131	130	0	0.0798829	-1.25	200
569	SNV	T	C	1	1159	4189	27.6677	1	596	759	2648	2630	0.439852	36.1199	1355	5278	119	119	0	0.203415	-1.54	200
687	Deletion	T	-	1	153	2745	5.57377	1	80	109	1339	1956	0.42328	34.3988	189	3295	123	123	0.718811	1	-2.88	200
1160	SNV	C	T	1	10	176	5.68182	1	0	10	1	175	0	37	10	176	7	7	0.444721	0.97601	0.13	200
2604	Deletion	C	-	1	44	764	5.75916	1	12	41	424	522	0.226415	36.1364	53	946	18	18	1.35662e-09	0.0245881	-0.34	200
3173	Deletion	T	-	1	50	660	7.57576	1	26	27	450	310	0.490566	32.3596	53	760	43	42	0.470191	0.513294	-2	200
7446	SNV	C	T	1	22	386	5.69948	1	18	8	239	208	0.307692	36.4545	26	447	12	12	0.00290237	0.445808	-0.29	200
7450	SNV	G	A	1	25	396	6.31313	1	21	10	247	220	0.322581	37	31	467	13	13	0.00684369	0.441945	0.16	200
7453	SNV	T	C	1	23	410	5.60976	1	19	10	256	224	0.344828	34.3913	29	480	12	12	0.0169107	0.622676	-1.63	200
7456	SNV	G	A	1	32	410	7.80488	1	25	13	260	217	0.342105	37	38	477	16	16	0.00211714	0.612704	0.55	200
7459	SNV	T	C	1	25	420	5.95238	1	21	10	272	223	0.322581	36.52	31	495	13	13	0.00864482	0.562175	-0.12	200
7463	SNV	A	G	1	25	425	5.88235	1	21	10	275	234	0.322581	37	31	509	13	13	0.0139469	0.5047	0.17	200
9002	SNV	A	G	1	22	433	5.08083	1	15	12	285	215	0.444444	37	27	500	15	15	0.0177592	1	0.27	200
9010	SNV	A	C	1	26	425	6.11765	1	15	16	278	218	0.483871	37	31	496	17	17	0.00381978	0.867908	0.24	200
9016	SNV	T	A	1	26	424	6.13208	1	15	16	275	216	0.483871	37	31	491	17	17	0.00721702	0.870134	0.32	200
9021	SNV	T	A	1	26	422	6.16114	1	14	16	266	215	0.466667	37	30	481	17	17	0.00431865	0.823893	0.3	200
9026	SNV	T	A	1	25	424	5.89623	1	14	16	271	221	0.466667	36.52	30	492	16	16	0.00356795	0.835107	-0.15	200
9032	SNV	G	T	1	25	429	5.82751	1	15	15	271	223	0.5	37	30	494	16	16	0.00413774	0.973335	0.1	200
11218	SNV	G	A	1	19	329	5.77508	1	17	6	200	196	0.26087	35.7368	23	396	11	11	0.00909296	0.169621	-0.56	200
11231	SNV	A	T	1	17	326	5.21472	1	15	6	207	188	0.285714	36.2941	21	395	10	10	0.0100157	0.359324	-0.18	200
11835	SNV	C	T	1	32	626	5.11182	1	19	24	393	390	0.44186	36.25	43	783	22	22	0.00259384	0.916059	-0.5	200
13697	SNV	T	G	1	15	289	5.19031	1	7	8	168	198	0.466667	37	15	366	11	11	0.0136085	1	0.07	200
13704	SNV	T	C	1	19	288	6.59722	1	11	11	174	190	0.5	37	22	364	14	14	0.0577693	1	0.08	200
13716	SNV	A	G	1	24	296	8.10811	1	14	13	191	175	0.481481	36.5	27	366	17	16	0.0313126	1	-0.22	200
13719	SNV	C	T	1	25	295	8.47458	1	14	14	192	174	0.5	36.52	28	366	18	17	0.0260711	1	-0.24	200
13731	SNV	G	A	1	21	288	7.29167	1	14	10	194	168	0.416667	36.4286	24	362	16	16	0.0317429	0.981396	-0.31	200
13738	SNV	C	A	1	19	292	6.50685	1	12	10	198	163	0.454545	36.3684	22	361	14	14	0.0570816	1	-0.25	200
15880	Deletion	C	-	1	300	414	72.4638	1	141	197	161	300	0.41716	32.0933	338	461	136	150	0.278507	0.770453		200
17831	Deletion	G	-	1	70	324	21.6049	1	44	34	248	91	0.435897	31	78	339	62	62	0.0189948	0.135616	-4.4	200
18046	Deletion	G	-	1	34	263	12.9278	1	24	15	221	81	0.384615	31.0588	39	302	31	31	0.0850203	1	-2.11	200
19941	SNV	C	T	1	37	515	7.18447	1	22	20	353	288	0.47619	37	42	641	18	19	2.2748e-05	0.999663	0.36	200
19944	SNV	A	G	1	35	509	6.87623	1	22	18	346	289	0.45	37	40	635	16	17	5.15719e-05	1	0.5	200
20201	Deletion	G	-	1	38	501	7.58483	1	21	28	342	247	0.428571	30.2105	49	589	29	29	0.0740644	0.261215	-1.67	200
20401	Deletion	C	-	1	36	451	7.98226	1	19	21	267	269	0.475	36.6667	40	536	26	26	0.143259	1	-0.08	200
21927	Deletion	A	-	1	36	525	6.85714	1	29	12	369	251	0.292683	35.6111	41	620	16	16	6.49295e-05	0.567272	-0.24	200
26483	Deletion	C	-	1	14	266	5.26316	1	8	6	158	154	0.428571	37	14	312	10	10	0.000836334	0.961906	0.1	200
26494	Deletion	T	-	1	15	258	5.81395	1	9	8	159	158	0.470588	37	17	317	11	11	0.0217136	0.999931	0.11	200
26504	SNV	A	T	1	15	267	5.61798	1	15	2	178	149	0.117647	36.2	17	327	8	8	0.00028622	0.0479196	-0.23	200
26507	SNV	G	T	1	21	275	7.63636	1	18	8	178	158	0.307692	36.4286	26	336	13	13	0.00495163	0.435156	-0.09	200
26515	SNV	A	T	1	33	265	12.4528	1	22	19	175	153	0.463415	36.6364	41	328	21	21	0.00105616	1	0.2	200
26518	SNV	G	T	1	34	273	12.4542	1	23	18	177	160	0.439024	35.5882	41	337	21	21	0.000170496	0.99585	-0.87	200
26523	SNV	A	C	1	19	278	6.83453	1	17	6	177	162	0.26087	36.3684	23	339	13	13	0.0116501	0.229719	-0.16	200
26526	SNV	A	T	1	44	280	15.7143	1	28	25	181	161	0.471698	35.9091	53	342	30	30	6.19734e-05	1	-0.87	200
26534	SNV	A	C	1	29	282	10.2837	1	21	15	184	159	0.416667	36.5862	36	343	21	21	0.00615366	0.977494	0.11	200
26537	SNV	A	T	1	42	279	15.0538	1	29	21	178	160	0.42	36.4286	50	338	29	30	0.00575466	0.953918	-0.4	200
28343	SNV	A	T	1	24	456	5.26316	1	7	24	219	333	0.225806	36	31	552	11	11	7.80737e-06	0.287257	-0.53	200
29985	SNV	A	T	1	29	551	5.26316	1	12	21	317	392	0.363636	36.1724	33	709	19	19	4.16248e-06	0.815983	-0.3	200
31687	SNV	T	A	1	33	404	8.16832	1	10	27	173	278	0.27027	36.2727	37	451	17	17	0.000468662	0.591842	-0.29	200
35719	SNV	A	T	1	38	534	7.1161	1	16	30	315	350	0.347826	37	46	665	19	19	1.40005e-08	0.450711	0.1	200
35723	SNV	T	A	1	38	530	7.16981	1	12	29	301	343	0.292683	37	41	644	18	18	1.24551e-07	0.20057	0.15	200
35727	SNV	A	T	1	38	517	7.3501	1	12	28	292	335	0.3	37	40	627	18	18	6.91479e-07	0.250721	0.13	200
36479	Deletion	A	-	1	18	309	5.82524	1	15	7	195	187	0.318182	36.3333	22	382	15	15	0.213487	0.43699	-0.22	200
36583	Replacement	T	GG	2	17	335	5.07463	1	14	5	229	191	0.263158	37	19	420	13	14	0.000406048	0.380153	0.5	200
37100	SNV	C	A	1	19	342	5.55556	1	5	19	183	230	0.208333	37	24	413	13	13	5.87813e-05	0.148469	0.11	200
38556	SNV	A	T	1	15	264	5.68182	1	3	12	129	204	0.2	37	15	333	9	9	0.00519784	0.461152	0.29	200
41283	SNV	A	T	1	34	635	5.35433	1	29	11	419	335	0.275	36.6471	40	754	16	15	0.000159016	0.221056	-0.13	200
43821	SNV	T	G	1	25	490	5.10204	1	5	24	285	310	0.172414	36.04	29	595	16	17	1.80208e-07	0.0154561	-0.55	200
43830	Deletion	T	-	1	31	481	6.44491	1	13	23	280	319	0.361111	35.7742	36	599	16	15	7.48473e-06	0.661892	-0.48	200
43835	SNV	C	A	1	26	473	5.49683	1	11	19	257	328	0.366667	36.0769	30	585	13	11	2.0157e-05	0.885568	-0.43	200
43838	SNV	A	G	1	26	476	5.46218	1	13	17	265	317	0.433333	35.1538	30	582	15	14	0.000732403	1	-1.17	200
45708	SNV	T	A	1	22	431	5.10441	1	5	22	199	326	0.185185	37	27	525	14	14	5.24181e-06	0.221848	0.14	200
47380	SNV	C	T	1	30	459	6.53595	1	19	13	285	279	0.40625	36.2	32	564	17	17	3.9716e-06	0.802056	-0.38	200
50244	SNV	G	A	1	20	386	5.18135	1	10	11	238	256	0.47619	37	21	494	8	8	0.00444106	1	0.14	200
51168	SNV	G	T	1	19	309	6.14887	1	11	8	209	170	0.421053	37	19	379	12	14	0.027602	0.99969	0.25	200
51171	SNV	A	C	1	18	296	6.08108	1	10	8	203	161	0.444444	37	18	364	11	13	0.0145994	1	0.28	200
51482	Deletion	G	-	1	33	291	11.3402	1	19	16	143	189	0.457143	36.2121	35	332	20	20	0.000771122	0.657675	-0.14	200
59449	SNV	A	G	1	20	369	5.42005	1	20	6	218	239	0.230769	36.4	26	457	9	9	2.32715e-08	0.0372779	-0.2	200
64080	Deletion	A	-	1	15	272	5.51471	1	9	15	175	166	0.375	37	24	341	10	10	4.00211e-06	0.594332	0.15	200
65864	SNV	A	T	1	19	366	5.19126	1	13	11	220	242	0.458333	36.3684	24	462	15	14	0.0860125	0.935296	-0.22	200
65875	SNV	A	T	1	19	366	5.19126	1	13	11	225	237	0.458333	37	24	462	15	14	0.107762	0.965673	0.02	200
67291	SNV	A	C	1	16	284	5.6338	1	8	11	180	193	0.421053	37	19	373	12	12	0.00033133	0.957947	0.1	200
67760	SNV	C	T	1	21	361	5.81717	1	8	21	143	278	0.275862	36.4286	29	421	9	9	3.11157e-10	0.909484	-0.16	200
67804	SNV	T	G	1	16	285	5.61404	1	7	9	122	198	0.4375	36.25	16	320	8	8	0.0267935	0.969133	-0.27	200
67817	SNV	C	A	1	16	277	5.77617	1	7	12	123	189	0.368421	37	19	312	8	8	0.0892911	0.999468	0.26	200
68355	SNV	T	A	1	14	246	5.69106	1	11	3	147	145	0.214286	36.1429	14	292	9	9	0.000276233	0.187439	-0.39	200
68370	SNV	T	A	1	13	245	5.30612	1	12	2	159	143	0.142857	36.0769	14	302	8	8	0.000128472	0.0916128	-0.44	200
73415	SNV	T	A	1	75	1143	6.56168	1	62	23	836	639	0.270588	37	85	1475	20	22	2.42945e-11	0.0543085	0.27	200
73421	SNV	T	A	1	74	1157	6.39585	1	61	23	846	651	0.27381	37	84	1497	20	22	7.97284e-12	0.0597299	0.25	200
75923	SNV	A	T	1	13	199	6.53266	1	6	7	130	96	0.461538	34.2308	13	226	11	11	0.278303	0.832936	-0.84	200
75938	SNV	A	T	1	11	198	5.55556	1	7	4	138	94	0.363636	37	11	232	9	9	0.0279463	0.993948	0.48	200
79525	Deletion	T	-	1	19	301	6.31229	1	14	11	167	201	0.44	36.3684	25	368	19	20	0.000625004	0.748654	0.08	200
80093	SNV	T	G	1	19	352	5.39773	1	8	18	230	249	0.307692	36.3684	26	479	11	11	2.59109e-05	0.366613	-0.14	200
82362	SNV	G	A	1	21	227	9.2511	1	12	18	120	171	0.4	35.8571	30	291	16	17	0.240138	1	-0.54	200
82376	SNV	A	T	1	13	211	6.16114	1	4	10	115	153	0.285714	37	14	268	10	11	0.0695369	0.697919	0.46	200
82379	SNV	G	A	1	12	206	5.82524	1	4	9	112	151	0.307692	37	13	263	9	10	0.0886988	0.812124	0.63	200
82385	SNV	T	C	1	13	194	6.70103	1	4	10	107	137	0.285714	35.1538	14	244	10	11	0.0590484	0.662602	-0.69	200
82388	SNV	A	T	1	14	190	7.36842	1	4	11	103	139	0.266667	37	15	242	11	12	0.0351933	0.61528	0.11	200
82402	SNV	T	C	1	19	198	9.59596	1	12	12	120	138	0.5	37	24	258	16	16	0.215357	0.997508	0.72	200
84667	SNV	T	C	1	34	598	5.68562	1	19	19	447	259	0.5	36.2941	38	706	15	15	0.00119396	0.421762	-0.4	200
84676	SNV	G	A	1	35	633	5.52923	1	21	21	467	292	0.5	36.6571	42	759	18	18	0.00759131	0.523972	0.08	200
96426	SNV	C	A	1	22	349	6.30372	1	15	14	221	207	0.482759	36.4545	29	428	13	13	0.0001937	1	-0.09	200
96439	SNV	T	G	1	28	357	7.84314	1	18	12	200	214	0.4	37	30	414	15	15	0.00023773	0.654632	0.37	200
100786	Deletion	T	-	1	29	561	5.16934	1	18	22	401	334	0.45	34.7931	40	735	36	35	0.854174	0.662653	-0.54	200
114883	SNV	T	A	1	13	250	5.2	1	1	13	140	147	0.0714286	36.0769	14	287	5	5	0.00018915	0.020392	0.43	200
114892	SNV	C	G	1	24	263	9.12548	1	12	16	165	145	0.428571	36.5	28	310	12	12	0.0226762	0.758585	-0.17	200
114897	SNV	C	G	1	24	265	9.0566	1	12	16	168	150	0.428571	37	28	318	12	12	0.0136762	0.779105	0.23	200
117380	Deletion	T	-	1	27	414	6.52174	1	13	17	224	293	0.433333	35.2222	30	517	23	23	0.511518	1	-0.9	200
118160	SNV	A	G	1	29	458	6.33188	1	18	13	334	230	0.419355	37	31	564	20	20	6.30144e-05	1	0.21	200
118163	SNV	C	A	1	29	453	6.40177	1	18	13	328	228	0.419355	36.5862	31	556	20	20	8.18943e-05	1	-0.08	200
118166	SNV	T	G	1	29	453	6.40177	1	18	13	323	234	0.419355	37	31	557	20	20	5.6843e-05	1	0.23	200
118169	SNV	C	T	1	29	470	6.17021	1	18	13	328	245	0.419355	35.7586	31	573	20	20	5.55668e-05	1	-0.81	200
118882	SNV	T	A	1	26	483	5.38302	1	23	12	277	335	0.342857	37	35	612	16	16	0.000149224	0.135266	0.28	200
119245	SNV	C	T	1	26	439	5.92255	1	25	9	336	206	0.264706	36.0769	34	542	16	16	0.000468401	0.588727	-0.6	200
120111	SNV	T	A	1	23	384	5.98958	1	4	23	203	267	0.148148	36.4783	27	470	14	14	6.82701e-10	0.0365372	-0.24	200
129388	SNV	A	G	1	21	264	7.95455	1	12	10	163	157	0.454545	37	22	320	14	14	0.000837724	0.996603	0.25	200
129390	SNV	A	T	1	22	265	8.30189	1	12	11	162	160	0.478261	37	23	322	15	15	0.00038327	1	0.26	200
129393	SNV	A	T	1	22	268	8.20896	1	12	11	168	158	0.478261	37	23	326	15	15	0.00156545	1	0.06	200
129395	SNV	C	T	1	26	265	9.81132	1	12	15	168	155	0.444444	37	27	323	17	17	0.000724436	0.896914	0.21	200
139506	SNV	T	C	1	26	347	7.4928	1	17	11	213	203	0.392857	37	28	416	17	17	0.000172611	0.793858	0.08	200
139514	Deletion	T	-	1	23	351	6.55271	1	16	7	216	197	0.304348	34.8261	23	413	14	14	2.07121e-05	0.411472	-0.93	200
139517	SNV	A	T	1	23	359	6.40669	1	16	7	218	199	0.304348	37	23	417	14	14	4.91452e-05	0.409973	0.26	200
139519	Deletion	C	-	1	23	360	6.38889	1	16	7	219	201	0.304348	34.8261	23	420	14	14	3.02398e-05	0.403098	-1	200
139523	SNV	A	T	1	23	360	6.38889	1	16	7	216	200	0.304348	37	23	416	14	14	2.86544e-05	0.392956	0.17	200
139533	SNV	G	A	1	24	366	6.55738	1	15	11	207	215	0.423077	36.5	26	422	17	17	0.00109194	0.847586	-0.27	200
140005	SNV	T	G	1	21	409	5.13447	1	17	6	266	201	0.26087	35.8571	23	467	11	11	0.000410149	0.411608	-0.46	200
140008	SNV	T	C	1	21	418	5.02392	1	17	6	272	207	0.26087	36.4286	23	479	11	11	0.000544579	0.402381	-0.23	200
140010	SNV	T	A	1	21	417	5.03597	1	17	6	270	210	0.26087	37	23	480	11	11	0.000373617	0.377372	0.18	200
140012	SNV	G	A	1	22	410	5.36585	1	18	6	270	203	0.25	36.4545	24	473	11	12	0.000304649	0.349003	-0.24	200
140015	SNV	C	A	1	22	408	5.39216	1	18	6	274	202	0.25	36.4545	24	476	11	12	0.000143896	0.370573	-0.28	200
141992	Deletion	T	-	1	37	571	6.47986	1	27	15	393	319	0.357143	35.3243	42	712	17	17	0.00115724	0.726905	-0.93	200
141994	SNV	T	A	1	35	562	6.22776	1	25	15	388	314	0.375	36.3143	40	702	16	16	0.000491702	0.855972	-0.38	200
141997	SNV	T	A	1	36	583	6.17496	1	26	15	403	323	0.365854	37	41	726	16	16	0.000282542	0.81049	0.24	200
142275	SNV	A	T	1	28	492	5.69106	1	2	28	203	375	0.0666667	36.1429	30	578	12	12	2.72483e-05	0.0159676	-0.21	200
147930	Deletion	A	-	1	21	327	6.42202	1	16	6	226	165	0.272727	37	22	391	9	9	0.000455706	0.536839	0.23	200
149981	Replacement	T	GG	2	26	374	6.95187	1	12	18	256	197	0.4	37	30	453	18	18	0.00052538	0.357207	1.35	200
153299	Deletion	C	-	1	23	337	6.82493	1	15	9	214	185	0.375	35.8696	24	399	9	9	0.00104361	0.84594	-0.13	200
153304	Deletion	C	-	1	23	334	6.88623	1	15	9	214	185	0.375	37	24	399	9	9	0.000893208	0.84594	0.08	200
153306	Deletion	T	-	1	23	333	6.90691	1	15	9	210	189	0.375	37	24	399	9	9	0.000682269	0.799148	0.18	200
154030	Deletion	A	-	1	35	518	6.75676	1	28	12	340	317	0.3	34.4286	40	657	20	20	4.63552e-07	0.176101	-0.92	200
165175	SNV	A	C	1	17	318	5.34591	1	10	10	160	230	0.5	35.5882	20	390	11	11	0.000146382	0.856832	-0.77	200
168137	Deletion	A	-	1	93	1133	8.2083	1	53	74	650	848	0.417323	35.9247	127	1498	68	69	0.411109	1	-0.76	200
170118	Deletion	T	-	1	26	411	6.32603	1	17	18	285	253	0.485714	34.5385	35	538	33	33	0.96178	0.98208	-0.84	200
171548	Deletion	T	-	1	19	366	5.19126	1	8	17	231	198	0.32	34.3684	25	429	13	13	0.00708435	0.191696	-0.98	200
172842	SNV	C	G	1	25	401	6.23441	1	17	10	225	253	0.37037	37	27	478	12	12	0.00014252	0.426745	0.27	200
172851	SNV	T	A	1	22	417	5.27578	1	16	7	249	253	0.304348	37	23	502	10	10	0.000149519	0.281942	0.32	200
172860	SNV	C	G	1	25	429	5.82751	1	19	11	271	263	0.366667	37	30	534	14	14	0.0113615	0.587119	0.21	200
176357	SNV	C	G	1	18	355	5.07042	1	12	6	234	185	0.333333	37	18	419	8	8	0.0200742	0.794993	0.17	200
182609	Deletion	G	-	1	20	383	5.22193	1	9	12	227	251	0.428571	35.2	21	478	12	12	0.00647614	0.984119	-0.98	200
189461	Deletion	T	-	1	13	167	7.78443	1	0	13	0	167	0	37	13	167	13	13	0.49325	1	0.16	200
100251^100252	Insertion	-	G	1	20	384	5.20833	1	20	8	258	222	0.285714	36.4	28	480	12	12	0.259834	0.318567	0.02	200
100785^100786	Insertion	-	T	1	31	562	5.51601	1	25	10	406	333	0.285714	36.6129	35	739	30	30	0.24606	0.264494	1.5	200
106039^106040	Insertion	-	A	1	18	327	5.50459	1	14	8	178	216	0.363636	37	22	394	16	16	0.0866887	0.369465	0.55	200
106656^106657	Insertion	-	T	1	25	420	5.95238	1	18	13	281	245	0.419355	37	31	526	24	24	0.703277	0.977597	0.59	200
11228..11229	MNV	TA	GC	2	18	341	5.27859	1	17	6	216	199	0.26087	36	23	415	14	14	0.000775073	0.21503	-0.57	200
11233..11234	MNV	GC	TA	2	18	341	5.27859	1	17	6	217	201	0.26087	35.6667	23	418	14	14	0.00082202	0.214525	-0.93	200
112921..112922	MNV	TG	GC	2	24	376	6.38298	1	20	6	209	229	0.230769	37	26	438	14	14	2.36855e-06	0.0380519	0.2	200
112927..112928	MNV	GC	CA	2	24	379	6.33245	1	20	6	215	225	0.230769	37	26	440	14	14	4.00469e-06	0.0487605	0.25	200
114894..114895	MNV	TC	GA	2	24	266	9.02256	1	12	16	165	149	0.428571	36.5	28	314	14	14	0.00802315	0.778412	-0.09	200
116588^116589	Insertion	-	A	1	19	347	5.4755	1	13	8	229	198	0.380952	37	21	427	17	17	0.37464	0.883754	0.49	200
130827..130829	MNV	AGA	TCT	3	31	415	7.46988	1	29	3	337	150	0.09375	36.4783	32	487	11	11	1.7182e-05	0.0791124	-0.41	200
13708..13709	MNV	GG	AC	2	21	287	7.31707	1	11	13	172	186	0.458333	36.4286	24	358	17	17	0.00873109	1	-0.37	200
13726..13727	MNV	GT	CC	2	20	289	6.92042	1	13	10	191	172	0.434783	36.3831	23	363	17	17	0.00423518	0.993877	-0.34	200
139521^139522	Insertion	-	G	1	23	361	6.37119	1	16	7	218	201	0.304348	37	23	419	14	14	3.31122e-05	0.397698	0.4	200
139525^139526	Insertion	-	A	1	23	355	6.47887	1	16	7	212	198	0.304348	36.4783	23	410	14	14	2.72371e-05	0.383347	0.24	200
141998^141999	Insertion	-	A	1	36	590	6.10169	1	26	14	406	329	0.35	37	40	735	16	16	6.41896e-05	0.687609	0.56	200
144337^144338	Insertion	-	A	1	31	528	5.87121	1	20	15	344	278	0.428571	36.6129	35	622	16	18	0.000576155	1	0.37	200
147932^147933	Insertion	-	T	1	21	322	6.52174	1	16	6	228	158	0.272727	36.4286	22	386	9	9	0.000497791	0.602043	0.18	200
149975..149976	Replacement	CC	A	2	26	367	7.08447	1	12	18	249	193	0.4	36.4902	30	442	18	18	0.000254583	0.362836	0.01	200
153287..153288	MNV	AC	TT	2	23	336	6.84524	1	15	9	216	188	0.375	36.7391	24	404	9	9	4.20562e-05	0.838085	-0.04	200
153290^153291	Insertion	-	A	1	23	336	6.84524	1	15	9	217	186	0.375	37	24	403	9	9	0.000741766	0.855048	0.46	200
153292^153293	Insertion	-	G	1	23	335	6.86567	1	15	9	211	187	0.375	37	24	398	9	9	0.00111961	0.817614	0.38	200
153296^153297	Insertion	-	G	1	23	338	6.80473	1	15	9	215	186	0.375	37	24	401	9	9	0.00104647	0.845022	0.48	200
153310..153311	MNV	AA	GT	2	23	349	6.59026	1	15	9	221	200	0.375	36.7391	24	421	9	9	0.000599437	0.784692	-0.07	200
154027^154028	Insertion	-	T	1	35	522	6.70498	1	28	12	351	323	0.3	36.3143	40	674	20	20	1.34769e-07	0.187883	0.06	200
159957..159958	MNV	TT	GA	2	22	378	5.82011	1	22	9	228	228	0.290323	37	31	456	15	15	6.25857e-06	0.15458	0.27	200
161134..161135	MNV	GA	TC	2	17	263	6.46388	1	10	11	139	186	0.47619	37	21	325	14	14	0.0907252	0.978413	0.2	200
170117^170118	Insertion	-	T	1	25	414	6.03865	1	19	13	288	252	0.40625	37	32	540	27	27	0.861677	0.969617	0.36	200
171555^171556	Insertion	-	A	1	20	381	5.24934	1	8	17	257	196	0.32	36.4	25	453	15	15	0.000333502	0.108048	0.24	200
172847..172848	MNV	TT	AG	2	22	407	5.40541	1	16	7	236	255	0.304348	36.4545	23	491	10	10	1.73892e-05	0.227432	-0.26	200
172854..172855	MNV	CT	AA	2	22	429	5.12821	1	16	7	261	266	0.304348	37	23	527	10	10	8.8214e-05	0.284834	0.18	200
176354..176355	MNV	CC	AT	2	18	356	5.05618	1	12	6	236	183	0.333333	36.3333	18	419	8	8	0.0096898	0.815	-0.37	200
176359..176360	MNV	AT	GG	2	18	354	5.08475	1	12	6	235	186	0.333333	36.6471	18	421	8	8	0.00450568	0.793719	0.01	200
17830^17831	Insertion	-	G	1	33	335	9.85075	1	29	4	252	108	0.121212	35.5455	33	360	28	28	0.262059	0.173775	0.95	200
18045^18046	Insertion	-	G	1	26	273	9.52381	1	25	1	221	114	0.0384615	37	26	335	19	19	0.154419	0.0146392	5.3	200
182611^182612	Insertion	-	C	1	20	385	5.19481	1	9	12	226	250	0.428571	36.4	21	476	12	12	0.00636056	0.984292	0.04	200
21920^21921	Insertion	-	T	1	37	517	7.15667	1	28	14	349	257	0.333333	36.3514	42	606	16	16	0.000127076	0.727752	0.5	200
2617^2618	Insertion	-	C	1	42	734	5.72207	1	7	38	361	523	0.155556	37	45	884	16	16	8.74438e-07	0.0120673	0.65	200
26491^26492	Insertion	-	G	1	15	259	5.79151	1	9	8	160	153	0.470588	37	17	313	11	11	0.0177111	1	0.32	200
27099..27100	MNV	CT	AG	2	27	391	6.90537	1	16	15	226	251	0.483871	37	31	477	17	17	0.00197427	0.984801	0.28	200
3172^3173	Insertion	-	T	1	54	681	7.92952	1	42	21	468	316	0.333333	36.7778	63	784	52	52	0.775026	0.921158	1.63	200
36571..36572	Replacement	CC	A	2	17	337	5.04451	1	16	5	229	191	0.238095	34.8824	21	420	14	16	0.00289502	0.252982	-1.47	200
40190^40191	Insertion	-	T	1	28	390	7.17949	1	16	16	204	273	0.5	37	32	477	25	25	0.483499	0.884589	0.41	200
41287^41288	Insertion	-	T	1	33	649	5.08475	1	30	11	430	341	0.268293	36.2727	41	771	16	15	0.000180907	0.191626	-0.09	200
43825^43826	Insertion	-	A	1	33	484	6.81818	1	14	24	279	319	0.368421	36.2727	38	598	17	17	5.84193e-06	0.706133	-0.02	200
51479^51480	Insertion	-	C	1	31	293	10.5802	1	17	15	140	190	0.46875	37	32	330	19	19	0.00060186	0.706277	0.77	200
51509..51510	MNV	CC	GG	2	16	287	5.57491	1	4	12	171	166	0.25	36.625	16	337	7	7	0.000216966	0.20605	-0.08	200
61..63	MNV	TTT	CCG	3	60	1118	5.36673	1	60	4	1116	151	0.0625	34.7931	64	1267	20	21	1.35891e-09	0.517782	-3.46	200
65869..65870	MNV	AC	GT	2	19	371	5.12129	1	13	11	225	246	0.458333	36.3684	24	471	20	19	0.0524851	0.985335	-0.47	200
65879..65880	MNV	AG	GA	2	18	357	5.04202	1	12	10	227	229	0.454545	37	22	456	18	17	0.0123415	1	0.22	200
68365..68366	MNV	AT	GC	2	13	256	5.07812	1	12	2	164	149	0.142857	37	14	313	8	8	0.000132745	0.0843374	0.21	200
73417..73419	MNV	TTG	CAA	3	75	1174	6.38842	1	62	23	858	661	0.270588	36.9345	85	1519	24	25	1.11799e-12	0.0498387	0.4	200
82381..82383	MNV	AAC	GTT	3	14	202	6.93069	1	4	11	115	144	0.266667	36.7073	15	259	12	13	0.00386252	0.535158	0.85	200
9013..9014	MNV	AA	CC	2	26	437	5.94966	1	15	16	284	222	0.483871	36.7692	31	506	19	19	0.0119061	0.851711	0.09	200
9028..9029	MNV	GG	TT	2	25	424	5.89623	1	15	15	269	224	0.5	37	30	493	18	18	0.0345009	0.975892	0.21	200
96431..96434	MNV	GCAT	ATGC	4	20	359	5.57103	1	10	11	207	215	0.47619	35.8	21	422	12	12	0.000115817	1	-1.06	200
Genome variants found after P1 in vivo using CLC Genomics Workbench, with following parameters for variant calling:
Minimum read depth 20x
Minimum reads with variant 5x
Minimum variant frequency 0,05
Minimum quality 20

## Sheet: P4_variants
Region	Type	Reference	Allele	Length	Count	Coverage	Frequency	Probability	Forward read count	Reverse read count	Forward read coverage	Reverse read coverage	Forward/reverse balance	Average quality	Read count	Read coverage	# unique start positions	# unique end positions	BaseQRankSum	Read position test probability	Read direction test probability	QUAL
301	SNV	T	C	1	751	4749	15.8139	1	543	367	3246	2942	0.403297	35.9134	910	6188	119	120	-0.29	0	0.070928	200
313	SNV	A	T	1	1146	5058	22.6572	1	869	565	3498	3087	0.394003	35.733	1434	6585	171	174	-0.38	0	0.0204467	200
319	SNV	G	C	1	1256	5389	23.3067	1	912	689	3664	3475	0.430356	36.4745	1601	7139	165	165	2.26	0	0.237589	200
328	SNV	C	T	1	372	6217	5.98359	1	253	194	4354	4118	0.434004	35.6129	447	8472	98	99	-1.73	0	0.584399	200
339	SNV	S	C	1	4433	6818	65.0191	1	3051	3262	4851	4666	0.483288	36.2448	6313	9517	272	272		0	1	200
339	SNV	S	G	1	2382	6818	34.9369	1	1799	1402	4851	4666	0.437988	35.9118	3201	9517	202	202		0	0.272821	200
347	SNV	W	T	1	4653	7232	64.339	1	3285	3386	5312	4909	0.49243	35.9478	6671	10221	276	276		0	1	200
347	SNV	W	A	1	2560	7232	35.3982	1	2020	1507	5312	4909	0.427275	35.8469	3527	10221	206	205		0	0.220081	200
353	SNV	G	C	1	743	7436	9.99193	1	519	389	5360	5222	0.428414	36.1117	908	10582	141	140	0.59	0	0.108778	200
488	SNV	C	G	1	706	9000	7.84444	1	416	473	6840	6675	0.467942	36.2861	889	13515	133	134	0.08	0	0.812369	200
521	Deletion	A	-	1	757	6829	11.0851	1	404	507	4731	4783	0.443469	32.5511	911	9514	123	122	-5.84	0	0.0465574	200
522	SNV	G	C	1	464	6591	7.0399	1	220	329	4402	4573	0.400729	36.1437	549	8975	118	117	-1.51	0	0.012431	200
542	SNV	G	C	1	666	5439	12.2449	1	314	439	3620	3591	0.416999	36.0631	753	7211	91	92	-1.34	0	0.0170862	200
550	SNV	T	A	1	1682	4693	35.8406	1	903	1329	2891	3155	0.40457	35.9227	2232	6046	159	159	-1.7	0	0.0228025	200
556	SNV	C	G	1	1603	4472	35.8453	1	884	1197	2817	2902	0.424796	36.2888	2081	5719	151	151	-1.29	0	0.0769765	200
565	SNV	T	C	1	1238	3829	32.3322	1	648	919	2360	2463	0.413529	36.1276	1567	4823	122	121	-0.97	0	0.0374024	200
569	SNV	T	C	1	1119	3525	31.7447	1	582	773	2177	2231	0.42952	36.185	1355	4408	112	112	-1.36	0	0.201484	200
1306	SNV	T	C	1	6	36	16.6667	1	6	0	35	1	0	37	6	36	3	3	0.13	0.784677	0.932116	200
1881	SNV	A	C	1	12	94	12.766	1	0	12	0	94	0	37	12	94	5	5	0.14	0.184926	1	200
1887	SNV	T	A	1	11	93	11.828	1	0	11	0	93	0	35.9091	11	93	5	5	-0.29	0.189591	1	200
1893	SNV	G	T	1	12	86	13.9535	1	0	12	0	86	0	35	12	86	5	5	-0.85	0.10711	1	200
3173	Deletion	T	-	1	44	573	7.67888	1	24	23	349	322	0.489362	35.2727	47	671	40	43	-0.58	0.987796	1	200
8293	SNV	G	T	1	18	357	5.04202	1	17	7	223	207	0.291667	37	24	430	12	13	0.11	5.0652e-05	0.315428	200
8304	SNV	A	T	1	18	343	5.24781	1	17	7	234	175	0.291667	37	24	409	12	13	0.35	0.00345265	0.584822	200
11218	SNV	G	A	1	13	256	5.07812	1	10	8	157	142	0.444444	35.1538	18	299	8	8	-0.88	0.0611744	0.99941	200
11231	SNV	A	T	1	15	263	5.70342	1	10	10	172	140	0.5	36.2	20	312	9	9	-0.3	0.00227355	0.977861	200
13704	SNV	T	C	1	18	262	6.87023	1	10	10	143	171	0.5	37	20	314	12	12	0.12	0.0018857	0.988127	200
13716	SNV	A	G	1	17	242	7.02479	1	11	9	135	148	0.45	34.8824	20	283	12	12	-1.09	0.000426928	0.927996	200
13719	SNV	C	T	1	17	243	6.99588	1	11	9	137	147	0.45	37	20	284	12	12	0.12	0.000641239	0.943318	200
13731	SNV	G	A	1	12	232	5.17241	1	8	4	132	138	0.333333	37	12	270	8	8	0.11	0.0115459	0.602832	200
15880	Deletion	C	-	1	161	384	41.9271	1	48	120	144	273	0.285714	30.5676	168	417	117	120	-1.86	0.00364801	0.137143	200
16639	Deletion	C	-	1	20	330	6.06061	1	8	13	190	188	0.380952	35.8	21	378	11	12	-0.68	0.00926018	0.710054	200
16642	SNV	G	T	1	20	333	6.00601	1	8	13	192	195	0.380952	37	21	387	11	12	0.1	0.0079011	0.742103	200
16654	SNV	A	C	1	28	343	8.16327	1	21	10	206	192	0.322581	37	31	398	13	14	0.42	0.000727349	0.387924	200
17831	Deletion	G	-	1	50	270	18.5185	1	31	26	202	79	0.45614	30	57	281	41	40	-4.14	0.000111287	0.116787	200
18046	Deletion	G	-	1	47	243	19.3416	1	33	19	195	78	0.365385	31.8936	52	273	40	42	-1.57	0.59394	0.935615	200
20201	Deletion	G	-	1	24	457	5.25164	1	11	15	311	231	0.423077	30.1667	26	542	22	22	-1.86	0.746064	0.47057	200
20687	Deletion	T	-	1	11	204	5.39216	1	7	6	103	136	0.461538	34.8182	13	239	7	7	-0.93	0.0721893	0.85351	200
20695	Deletion	C	-	1	11	205	5.36585	1	7	6	108	136	0.461538	31.1818	13	244	7	7	-1.5	0.0744527	0.890808	200
20710	SNV	C	T	1	12	210	5.71429	1	8	8	124	131	0.5	37	16	255	8	8	0.06	0.387072	1	200
20826	SNV	G	C	1	10	189	5.29101	1	5	5	120	99	0.5	37	10	219	6	6	0.06	0.0612422	0.990989	200
21364	SNV	C	T	1	31	407	7.61671	1	14	19	207	270	0.424242	36.6129	33	477	17	17	-0.05	0.652338	1	200
21450	SNV	C	T	1	22	389	5.65553	1	14	14	191	259	0.5	35.9091	28	450	12	12	-0.5	0.0334525	0.882481	200
26515	SNV	A	T	1	14	244	5.7377	1	12	2	145	130	0.142857	36.1429	14	275	11	11	-0.23	0.00122872	0.094646	200
26518	SNV	G	T	1	14	244	5.7377	1	12	2	146	130	0.142857	36.1429	14	276	11	11	-0.28	0.00101022	0.0969526	200
26526	SNV	A	T	1	18	251	7.17131	1	15	3	154	135	0.166667	36.3333	18	289	14	14	-0.06	0.00132031	0.0886473	200
26537	SNV	A	T	1	21	253	8.3004	1	19	3	157	138	0.136364	36.4286	22	295	17	17	0	0.00239435	0.0276947	200
29974	SNV	A	C	1	27	501	5.38922	1	17	14	251	321	0.451613	36.5556	31	572	14	14	-0.14	0.000794688	0.673846	200
29985	SNV	A	T	1	30	501	5.98802	1	19	15	263	319	0.441176	35.8	34	582	17	17	-0.63	2.89308e-05	0.671613	200
36479	Deletion	A	-	1	17	337	5.04451	1	10	11	216	181	0.47619	37	21	397	15	15	0.11	0.151854	0.935546	200
41277	Deletion	A	-	1	32	605	5.28926	1	15	18	373	292	0.454545	37	33	665	11	12	0.18	1.11168e-05	0.67497	200
41283	SNV	A	T	1	39	614	6.35179	1	21	19	387	298	0.475	36.6923	40	685	14	16	-0.03	7.70728e-05	0.985261	200
45750	SNV	C	T	1	29	370	7.83784	1	14	15	153	267	0.482759	36.1724	29	420	14	15	-0.41	4.56149e-05	0.620523	200
45757	Deletion	G	-	1	30	367	8.17439	1	14	16	151	263	0.466667	34.4	30	414	15	16	-0.79	0.000163917	0.717034	200
45770	SNV	A	G	1	28	339	8.25959	1	14	14	145	233	0.5	35.7143	28	378	14	15	-0.8	0.000478931	0.655934	200
51168	SNV	G	T	1	18	334	5.38922	1	6	12	196	192	0.333333	36.3333	18	388	12	12	0.06	0.000234085	0.497769	200
51171	SNV	A	C	1	20	329	6.07903	1	6	14	184	192	0.3	35.8	20	376	13	13	-0.41	7.56884e-05	0.382659	200
51482	Deletion	G	-	1	22	310	7.09677	1	6	19	181	176	0.24	35.3636	25	357	13	13	-0.93	2.94192e-06	0.0802968	200
55552	Replacement	A	CG	2	13	255	5.09804	1	10	3	175	128	0.230769	36.52	13	303	7	7	0.31	0.000699134	0.50562	200
65864	SNV	A	T	1	22	414	5.31401	1	15	11	206	264	0.423077	37	26	470	14	15	0.28	0.00264923	0.549364	200
73415	SNV	T	A	1	54	1058	5.10397	1	29	27	717	609	0.482143	36.1111	56	1326	18	19	-0.6	2.34401e-07	1	200
79525	Deletion	T	-	1	21	271	7.74908	1	16	5	157	154	0.238095	37	21	311	19	20	0.15	0.303626	0.11476	200
82379	SNV	G	A	1	12	238	5.04202	1	7	5	147	137	0.416667	37	12	284	6	6	0.67	0.0512017	0.965675	200
116589	Deletion	A	-	1	24	410	5.85366	1	14	11	273	220	0.44	32.75	25	493	23	23	-1.51	0.942189	1	200
117380	Deletion	T	-	1	29	527	5.50285	1	14	19	278	340	0.424242	36.1034	33	618	25	25	-0.08	0.653286	0.999871	200
129388	SNV	A	G	1	16	267	5.99251	1	6	10	164	147	0.375	35.5	16	311	11	11	-0.6	0.00862466	0.6307	200
129390	SNV	A	T	1	16	271	5.90406	1	6	10	168	149	0.375	37	16	317	11	11	0.26	0.00862071	0.617675	200
129393	SNV	A	T	1	16	280	5.71429	1	6	10	169	160	0.375	37	16	329	11	11	0.31	0.00444398	0.691996	200
129395	SNV	C	T	1	16	276	5.7971	1	6	10	170	156	0.375	35.5	16	326	10	10	-0.63	0.00511663	0.656429	200
138793	Deletion	T	-	1	30	577	5.19931	1	17	17	226	443	0.5	34	34	669	22	22	-0.84	0.00236133	0.270326	200
139514	Deletion	T	-	1	19	369	5.14905	1	10	9	197	222	0.473684	33.7368	19	419	12	12	-1.45	7.48613e-05	0.968837	200
139517	SNV	A	T	1	20	363	5.50964	1	11	9	186	223	0.45	36.4	20	409	13	13	-0.09	3.08751e-05	0.839158	200
139519	Deletion	C	-	1	20	374	5.34759	1	11	9	194	226	0.45	35.8	20	420	13	13	-0.71	9.77175e-06	0.868498	200
139523	SNV	A	T	1	20	378	5.29101	1	11	9	197	227	0.45	37	20	424	13	13	0.08	1.04917e-05	0.879067	200
139533	SNV	G	A	1	19	367	5.17711	1	10	11	181	235	0.47619	37	21	416	14	14	0.15	0.000788976	0.990636	200
168137	Deletion	A	-	1	97	1222	7.93781	1	55	65	638	867	0.458333	34.7732	120	1505	68	69	-1.43	0.981464	0.983416	200
170118	Deletion	T	-	1	29	401	7.23192	1	19	14	273	189	0.424242	36.5862	33	462	27	27	-0.12	0.984882	1	200
174840	Deletion	A	-	1	31	497	6.23742	1	24	8	304	261	0.25	34.0968	32	565	18	18	-1.06	3.2996e-06	0.135531	200
174842	SNV	T	A	1	31	495	6.26263	1	24	8	303	257	0.25	37	32	560	18	18	0.22	1.29906e-06	0.144409	200
100785^100786	Insertion	-	T	1	45	553	8.13743	1	33	18	317	345	0.352941	35.9333	51	662	38	38	0.55	0.0466788	0.136645	200
106039^106040	Insertion	-	A	1	35	438	7.99087	1	21	21	248	277	0.5	36.3143	42	525	29	29	0.09	0.45515	0.999848	200
11228..11229	MNV	TA	GC	2	17	270	6.2963	1	12	10	174	147	0.454545	37	22	321	12	12	0.43	0.0176738	1	200
11233..11234	MNV	GC	TA	2	17	273	6.22711	1	12	10	177	153	0.454545	36.625	22	330	12	12	-0.15	0.0254054	1	200
13708..13709	MNV	GG	AC	2	19	253	7.50988	1	11	11	133	166	0.5	37	22	299	15	15	0.18	0.00034039	0.972481	200
13726..13727	MNV	GT	CC	2	12	237	5.06329	1	8	4	136	141	0.333333	37	12	277	8	8	0.34	0.010556	0.603244	200
139521^139522	Insertion	-	G	1	20	376	5.31915	1	11	9	194	228	0.45	37	20	422	13	13	0.53	9.29733e-06	0.859522	200
139525^139526	Insertion	-	A	1	20	378	5.29101	1	11	9	194	228	0.45	35.8	20	422	13	13	-0.05	1.22713e-05	0.859522	200
144337^144338	Insertion	-	A	1	30	577	5.19931	1	25	5	368	314	0.166667	36.2	30	682	14	15	0.08	1.90404e-09	0.0184017	200
15880..15881	Deletion	CC	-	2	158	405	39.0123	1	85	96	149	291	0.469613	33.4258	181	440	102	102	-1.23	0.230657	0.452588	200
16656^16657	Insertion	-	G	1	27	337	8.01187	1	21	9	209	181	0.3	37	30	390	12	13	0.36	0.00118536	0.372952	200
170117^170118	Insertion	-	T	1	21	399	5.26316	1	17	9	272	187	0.346154	37	26	459	24	24	0.54	0.920627	0.937959	200
171498^171499	Insertion	-	A	1	19	320	5.9375	1	8	12	174	178	0.4	36.3684	20	352	15	15	0.26	0.167176	0.847677	200
174843^174844	Insertion	-	T	1	30	498	6.0241	1	23	8	303	256	0.258065	36.2	31	559	17	17	-0.1	4.18378e-06	0.182613	200
176022^176023	Insertion	-	A	1	35	382	9.1623	1	13	25	167	268	0.342105	36.6571	38	435	30	30	0.12	0.862464	0.979673	200
18045^18046	Insertion	-	G	1	15	266	5.6391	1	15	1	201	121	0.0625	37	16	322	13	14	3.41	0.049825	0.0789446	200
20680..20681	MNV	TT	GG	2	11	200	5.5	1	7	6	103	130	0.461538	36.4545	13	233	8	8	-0.1	0.338193	0.889798	200
20683^20684	Insertion	-	G	1	11	201	5.47264	1	7	6	102	134	0.461538	37	13	236	7	7	0.47	0.146457	0.85797	200
20698..20699	MNV	CC	AA	2	11	210	5.2381	1	7	6	110	138	0.461538	35.9091	13	248	8	8	-0.64	0.0471847	0.89336	200
20823..20824	Deletion	AG	-	2	10	190	5.26316	1	5	5	125	99	0.5	35.8	10	224	6	6	-0.69	0.0517089	0.980743	200
20832^20833	Insertion	-	CT	2	10	197	5.07614	1	5	5	122	105	0.5	37	10	227	6	6	0.47	0.0611056	0.997509	200
29977..29978	MNV	TG	AT	2	27	512	5.27344	1	17	14	262	324	0.451613	35.1538	31	586	16	16	-1.59	0.00662039	0.721565	200
3172^3173	Insertion	-	T	1	41	583	7.03259	1	23	21	359	324	0.477273	36.4146	44	683	40	40	1.02	0.902816	1	200
41287^41288	Insertion	-	T	1	32	622	5.14469	1	16	17	399	295	0.484848	36.625	33	694	11	12	0.23	6.84028e-05	0.774524	200
43784^43785	Insertion	-	T	1	33	551	5.98911	1	20	16	312	333	0.444444	36.2727	36	645	25	25	0.53	0.191417	0.874969	200
45753..45754	MNV	TA	GG	2	30	375	8	1	14	16	155	270	0.466667	36.7916	30	425	15	16	0.07	5.7127e-05	0.712739	200
45762^45763	Insertion	-	C	1	30	363	8.26446	1	15	15	154	253	0.5	36.6	30	407	15	16	0.14	3.9622e-05	0.600996	200
45766..45767	MNV	CC	TA	2	30	354	8.47458	1	15	15	153	241	0.5	36.1583	30	394	15	16	-0.37	3.98403e-05	0.633656	200
51479^51480	Insertion	-	C	1	21	305	6.88525	1	6	18	175	177	0.25	36.4286	24	352	12	12	0.13	5.0846e-05	0.128983	200
55548..55549	Replacement	CG	T	2	13	255	5.09804	1	10	3	173	133	0.230769	33.08	13	306	7	7	-2.19	0.00101473	0.464315	200
686^687	Insertion	-	T	1	123	2312	5.32007	1	59	90	1193	1562	0.395973	36.7073	149	2755	102	102	2.8	0.0496056	0.971281	200
79524^79525	Insertion	-	T	1	14	274	5.10949	1	8	9	158	158	0.470588	36.1429	17	316	16	16	0.18	0.218708	0.999088	200
8301^8302	Insertion	-	C	1	18	356	5.05618	1	17	7	235	190	0.291667	37	24	425	12	13	0.59	0.00190472	0.481302	200
88020..88021	MNV	AA	TT	2	19	377	5.03979	1	13	8	253	227	0.380952	36.6847	21	480	15	14	0.05	0.000563101	0.83133	200
8997^8998	Insertion	-	A	1	22	401	5.48628	1	11	11	228	227	0.5	35.3636	22	455	14	15	0	0.120638	1	200
97507^97508	Insertion	-	T	1	28	481	5.82121	1	17	19	273	298	0.472222	35.7143	36	571	22	23	-0.03	0.00237191	1	200
Genome variants found after P4 in vivo using CLC Genomics Workbench, with following parameters for variant calling:
Minimum read depth 20x
Minimum reads with variant 5x
Minimum variant frequency 0,05
Minimum quality 20

## Sheet: P5_variants
Region	Type	Reference	Allele	Length	Count	Coverage	Frequency	Probability	Forward read count	Reverse read count	Forward read coverage	Reverse read coverage	Forward/reverse balance	Average quality	Read count	Read coverage	# unique start positions	# unique end positions	BaseQRankSum	Read position test probability	Read direction test probability	QUAL
260	SNV	C	T	1	203	3895	5.21181	1	134	76	2739	2500	0.361905	35.2857	210	5239	39	40	-2.05	0	0.0445862	200
313	SNV	A	T	1	1463	7407	19.7516	1	1064	752	4986	4695	0.414097	35.6712	1816	9681	184	184	-0.64	0	0.0122331	200
319	SNV	G	C	1	1600	7848	20.3874	1	1128	893	5263	5200	0.44186	36.0325	2021	10463	173	180	0.19	0	0.161656	200
328	SNV	C	T	1	594	9067	6.55123	1	361	344	6282	6127	0.487943	35.6061	705	12409	118	115	-2.03	0	1	200
339	SNV	S	C	1	5739	9989	57.4532	1	4005	4185	7108	6858	0.489011	36.195	8190	13966	278	277		0	1	200
339	SNV	S	G	1	4239	9989	42.4367	1	3100	2665	7108	6858	0.462272	35.9582	5765	13966	211	212		0	1	200
347	SNV	W	T	1	5984	10529	56.8335	1	4219	4403	7637	7299	0.48933	35.8108	8622	14936	280	280		0	1	200
347	SNV	W	A	1	4531	10529	43.0335	1	3415	2885	7637	7299	0.457937	35.9459	6300	14936	214	214		0	1	200
353	SNV	G	C	1	994	10871	9.14359	1	645	602	7876	7803	0.482759	36.0342	1247	15679	155	156	0.01	0	1	200
504	SNV	T	C	1	815	11434	7.12786	1	494	639	8142	8172	0.436011	35.8368	1133	16314	142	145	-1.11	0	0.0730714	200
521	Deletion	A	-	1	1160	10267	11.2983	1	646	735	7109	6971	0.467777	32.0776	1381	14080	126	127	-11.31	0	0.194459	200
522	SNV	G	C	1	697	9888	7.04895	1	384	491	6635	6674	0.438857	35.9465	875	13309	126	125	-1.09	0	0.124229	200
550	SNV	T	A	1	2661	6827	38.9776	1	1489	1901	4250	4400	0.439233	35.9448	3390	8650	175	176	-2.02	0	0.343709	200
556	SNV	C	G	1	2452	6281	39.0384	1	1432	1641	3987	3933	0.465994	36.3295	3073	7920	162	162	-1.27	0	0.975895	200
565	SNV	T	C	1	1966	5420	36.2731	1	1099	1304	3372	3377	0.457345	35.9746	2403	6749	139	139	-1.33	0	0.830157	200
569	SNV	T	C	1	1730	4938	35.0344	1	976	1094	3108	3058	0.471498	35.9873	2070	6166	129	130	-1.93	0	1	200
572	SNV	C	T	1	1567	4949	31.663	1	811	1073	3114	3075	0.430467	35.9355	1884	6189	121	122	-2.73	0	0.0282914	200
576	SNV	G	C	1	1319	4702	28.0519	1	685	873	2989	2915	0.439666	36.0447	1558	5904	112	112	-2.2	0	0.0914427	200
687	Deletion	T	-	1	179	3040	5.88816	1	97	120	1648	2084	0.447005	34.7989	217	3732	121	127	-1.77	0.368386	1	200
1231	SNV	C	G	1	7	23	30.4348	1	0	7	3	20	0	35.2857	7	23	3	3	-0.53	0.338925	0.668957	200
1600	Deletion	C	-	1	14	237	5.90717	1	7	7	165	127	0.5	37	14	292	6	6	0.2	0.377589	0.960585	200
3173	Deletion	T	-	1	44	670	6.56716	1	32	25	473	381	0.438596	34.1364	57	854	42	44	-1.25	0.745436	1	200
7456	SNV	G	A	1	24	393	6.10687	1	18	13	257	230	0.419355	37	31	487	13	13	0.6	0.0215585	0.962146	200
8183	Deletion	G	-	1	19	349	5.44413	1	16	12	197	237	0.428571	34.4737	28	434	9	9	-1.32	0.00039352	0.662002	200
8290	Deletion	A	-	1	28	432	6.48148	1	21	7	305	246	0.25	34.3571	28	551	16	17	-1.35	1.43945e-06	0.223005	200
8293	SNV	G	T	1	27	434	6.2212	1	20	7	304	248	0.259259	37	27	552	15	16	0.24	5.22669e-06	0.261247	200
8304	SNV	A	T	1	28	425	6.58824	1	21	7	322	237	0.25	37	28	559	16	17	0.42	9.60275e-06	0.315632	200
8399	SNV	G	A	1	334	524	63.7405	1	244	168	378	271	0.407767	36.7844	412	649	155	155	0.16	0.991118	1	200
8422	SNV	C	T	1	30	589	5.09338	1	21	12	416	321	0.363636	36.6	33	737	14	14	-0.06	2.17782e-09	0.875809	200
8438	Deletion	A	-	1	38	619	6.13893	1	35	14	445	343	0.285714	36.0526	49	788	16	17	-0.5	2.01391e-05	0.257371	200
8441	SNV	A	G	1	38	617	6.15883	1	35	14	444	344	0.285714	36.3684	49	788	16	17	-0.28	3.93441e-05	0.250627	200
8942	Deletion	A	-	1	32	493	6.49087	1	19	16	306	280	0.457143	36.625	35	586	8	10	0.22	0.00022715	1	200
11835	SNV	C	T	1	36	559	6.44007	1	16	31	382	316	0.340426	36.6667	47	698	19	19	0.01	6.69464e-14	0.0675362	200
13690	SNV	T	C	1	16	320	5	1	1	16	186	214	0.0588235	37	17	400	9	9	0.27	4.08522e-05	0.0102997	200
13697	SNV	T	G	1	23	321	7.16511	1	9	19	183	225	0.321429	37	28	408	12	12	0.19	0.0032535	0.603144	200
13704	SNV	T	C	1	26	295	8.81356	1	11	20	175	187	0.354839	37	31	362	15	15	0.16	1.38071e-05	0.580504	200
13716	SNV	A	G	1	28	290	9.65517	1	12	16	172	176	0.428571	36.1429	28	348	16	16	-0.46	4.99445e-05	0.930692	200
13719	SNV	C	T	1	28	294	9.52381	1	12	16	177	179	0.428571	36.5714	28	356	16	16	-0.11	0.000110843	0.919834	200
13731	SNV	G	A	1	18	279	6.45161	1	9	9	173	169	0.5	37	18	342	12	12	0.11	0.00150895	1	200
14443	Deletion	C	-	1	42	537	7.82123	1	22	29	151	427	0.431373	34.3333	51	578	32	32	-0.72	0.179439	0.0914434	200
15880	Deletion	C	-	1	249	441	56.4626	1	122	148	144	325	0.451852	32.245	270	469	118	131	-3.43	0.0175277	0.127663	200
16639	Deletion	C	-	1	28	403	6.94789	1	15	15	270	216	0.5	37	30	486	13	15	0.31	0.00120439	0.95445	200
16642	SNV	G	T	1	28	406	6.89655	1	15	15	268	223	0.5	34.8571	30	491	13	15	-1.32	0.00061352	0.979527	200
16654	SNV	A	C	1	27	412	6.5534	1	22	10	293	226	0.3125	37	32	519	14	15	0.27	0.00157579	0.57937	200
17300	Replacement	A	TG	2	28	510	5.4902	1	18	11	334	296	0.37931	36.7857	29	630	13	13	0.6	1.69382e-05	0.801123	200
17831	Deletion	G	-	1	51	281	18.1495	1	38	29	231	76	0.432836	32.3725	67	307	50	51	-2.92	0.000371716	0.156116	200
18046	Deletion	G	-	1	39	260	15	1	29	17	205	88	0.369565	31.5641	46	293	40	41	-2.06	0.485718	0.979483	200
19941	SNV	C	T	1	38	510	7.45098	1	19	23	336	295	0.452381	35.7368	42	631	19	19	-0.54	9.2818e-05	0.808686	200
19944	SNV	A	G	1	34	511	6.65362	1	20	18	339	295	0.473684	36.6471	38	634	17	17	0.12	0.00051496	1	200
20201	Deletion	G	-	1	63	638	9.87461	1	41	37	455	301	0.474359	32.1746	78	756	41	42	-1.74	0.0379173	0.718295	200
21364	SNV	C	T	1	242	361	67.036	1	122	162	197	234	0.429577	36.8017	284	431	114	114	0.26	0.846308	1	200
21450	SNV	C	T	1	250	374	66.8449	1	147	150	224	227	0.494949	36.424	297	451	119	121	0.01	0.993861	1	200
21927	Deletion	A	-	1	41	491	8.35031	1	25	17	323	233	0.404762	34.8537	42	556	20	21	-0.48	1.19349e-06	1	200
22097	SNV	T	A	1	33	649	5.08475	1	13	26	364	420	0.333333	36.6364	39	784	16	17	-0.06	4.88964e-08	0.45628	200
26472	Deletion	C	-	1	21	348	6.03448	1	14	13	205	214	0.481481	36.4286	27	419	13	13	-0.13	0.114345	0.999653	200
26480	Replacement	T	CG	2	18	341	5.27859	1	11	10	201	207	0.47619	36.3333	21	408	14	14	0.04	0.00507972	0.999092	200
26494	Deletion	T	-	1	24	320	7.5	1	17	11	185	189	0.392857	36.5	28	374	16	16	-0.09	0.00604395	0.70094	200
26518	SNV	G	T	1	18	289	6.22837	1	13	6	191	178	0.315789	35	19	369	10	10	-1.05	0.000381234	0.507047	200
26526	SNV	A	T	1	29	291	9.96564	1	21	8	202	160	0.275862	36.5862	29	362	18	18	-0.03	1.77006e-05	0.37159	200
26537	SNV	A	T	1	35	318	11.0063	1	33	9	232	159	0.214286	35.2857	42	391	20	20	-1.14	4.88274e-06	0.136501	200
28308	SNV	T	A	1	57	555	10.2703	1	31	41	317	380	0.430556	36.7895	72	697	30	31	0.18	0.26668	1	200
29974	SNV	A	C	1	27	521	5.18234	1	9	20	316	298	0.310345	36.5556	29	614	14	14	-0.09	0.000263233	0.186672	200
29985	SNV	A	T	1	32	538	5.94796	1	14	22	322	310	0.388889	36.625	36	632	18	18	0	0.000629802	0.564568	200
29990	SNV	A	T	1	33	522	6.32184	1	12	23	310	308	0.342857	36.6364	35	618	18	17	-0.13	3.0592e-06	0.333385	200
31687	SNV	T	A	1	23	398	5.77889	1	10	15	168	286	0.4	37	25	454	18	17	0.21	0.00521698	0.996767	200
35723	SNV	T	A	1	28	522	5.36398	1	14	20	324	338	0.411765	36.5714	34	662	15	15	-0.07	2.46842e-07	0.849852	200
35727	SNV	A	T	1	28	518	5.40541	1	15	19	317	334	0.441176	36.5714	34	651	15	15	-0.04	2.95788e-07	0.97689	200
43812	SNV	T	G	1	24	478	5.02092	1	13	13	278	310	0.5	36.5	26	588	15	15	-0.11	0.000780916	0.999847	200
43818	SNV	C	T	1	26	469	5.54371	1	15	14	272	305	0.482759	37	29	577	16	17	0.41	0.000398396	0.979738	200
43821	SNV	T	G	1	26	466	5.5794	1	15	13	282	293	0.464286	37	28	575	16	17	0.25	0.00150778	0.981645	200
43830	Deletion	T	-	1	24	461	5.20607	1	14	12	275	286	0.461538	36.5	26	561	15	16	0.03	0.00101061	0.97703	200
43835	SNV	C	A	1	24	449	5.34521	1	14	12	262	284	0.461538	36.5	26	546	15	16	0.05	0.000185239	0.951238	200
43838	SNV	A	G	1	24	447	5.36913	1	14	12	259	279	0.461538	36.5	26	538	15	16	-0.19	0.000187249	0.955843	200
45750	SNV	C	T	1	27	377	7.1618	1	9	20	181	268	0.310345	37	29	449	14	14	0.25	0.000588213	0.78402	200
45757	Deletion	G	-	1	28	357	7.84314	1	10	21	173	255	0.322581	34.7143	31	428	14	14	-0.74	0.00095036	0.837488	200
45770	SNV	A	G	1	28	355	7.88732	1	8	20	174	241	0.285714	35.7143	28	415	14	14	-0.7	0.00171484	0.554244	200
51168	SNV	G	T	1	39	354	11.0169	1	10	30	219	197	0.25	36.0769	40	416	19	17	-0.36	1.74118e-07	0.016092	200
51171	SNV	A	C	1	39	346	11.2717	1	12	29	211	196	0.292683	36.6923	41	407	19	17	0.1	5.15603e-07	0.0699919	200
51482	Deletion	G	-	1	43	381	11.2861	1	21	25	201	230	0.456522	36.7209	46	431	19	20	0.32	0.00198585	1	200
53222	Deletion	G	-	1	24	409	5.86797	1	12	15	243	268	0.444444	35.4167	27	511	11	11	-0.46	7.71807e-05	0.998763	200
54708	SNV	G	C	1	25	455	5.49451	1	19	13	328	254	0.40625	37	32	582	14	15	0.35	9.12668e-05	0.998266	200
54711	SNV	A	C	1	26	439	5.92255	1	19	15	321	244	0.441176	37	34	565	15	16	0.21	6.09152e-05	1	200
54715	SNV	G	A	1	26	442	5.88235	1	17	15	313	254	0.46875	36.5385	32	567	15	16	0	0.0104455	1	200
54733	SNV	T	C	1	23	445	5.16854	1	19	9	309	242	0.321429	37	28	551	14	15	0.29	0.000262055	0.645788	200
54737	SNV	G	T	1	24	453	5.29801	1	20	9	309	247	0.310345	36	29	556	14	15	-0.46	0.000101956	0.537195	200
54740	SNV	G	C	1	24	447	5.36913	1	20	9	300	245	0.310345	36	29	545	14	15	-0.57	0.000263253	0.506794	200
56066	SNV	A	G	1	23	415	5.54217	1	11	12	240	256	0.478261	37	23	496	11	11	0.27	0.000140075	1	200
56068	SNV	T	C	1	24	422	5.6872	1	11	13	241	259	0.458333	36.5	24	500	12	12	-0.05	0.000444678	1	200
56073	SNV	G	A	1	22	434	5.06912	1	10	12	247	274	0.454545	35.9091	22	521	11	11	-0.53	0.000153729	1	200
56075	SNV	C	T	1	23	434	5.29954	1	11	12	251	272	0.478261	36.4783	23	523	11	11	-0.06	0.000105062	1	200
62010	Deletion	C	-	1	45	664	6.77711	1	33	17	475	300	0.34	36.1556	50	775	17	17	-0.2	4.48079e-05	0.953026	200
62013	Deletion	G	-	1	45	661	6.80787	1	33	17	470	304	0.34	34.7778	50	774	17	17	-0.99	6.759e-05	0.929663	200
62644	SNV	G	A	1	24	456	5.26316	1	4	24	208	336	0.142857	36.5	28	544	11	11	-0.21	2.03023e-07	0.0811883	200
62912	SNV	T	C	1	23	422	5.45024	1	9	18	240	274	0.333333	34.913	27	514	14	14	-1.12	0.0956135	0.567494	200
65008	SNV	T	A	1	36	585	6.15385	1	31	8	418	261	0.205128	36.6667	39	679	14	14	-0.15	8.40667e-05	0.168719	200
65014	SNV	T	G	1	36	592	6.08108	1	31	10	420	271	0.243902	36.3333	41	691	15	15	-0.25	0.00236417	0.308627	200
65017	SNV	C	A	1	36	599	6.01002	1	31	10	430	277	0.243902	36.6667	41	707	15	15	-0.03	0.000666655	0.309713	200
65023	SNV	T	A	1	36	605	5.95041	1	31	10	441	278	0.243902	37	41	719	15	15	0.2	0.0121985	0.337522	200
65864	SNV	A	T	1	34	380	8.94737	1	27	16	227	233	0.372093	37	43	460	19	20	0.14	0.000223135	0.438232	200
65875	SNV	A	T	1	40	401	9.97506	1	33	16	237	255	0.326531	36.7	49	492	21	22	0.03	4.62392e-05	0.112229	200
67291	SNV	A	C	1	21	314	6.6879	1	15	12	175	226	0.444444	37	27	401	13	14	0.24	0.00435594	0.661113	200
67294	SNV	G	T	1	21	313	6.70927	1	15	12	177	222	0.444444	35.8571	27	399	13	14	-0.52	0.00197698	0.704587	200
67804	SNV	T	G	1	17	266	6.39098	1	6	11	112	183	0.352941	37	17	295	7	7	0.25	0.0540404	0.999093	200
67817	SNV	C	A	1	18	271	6.64207	1	8	10	117	187	0.444444	37	18	304	9	9	0.17	0.0112976	0.959694	200
74042	SNV	C	T	1	83	1373	6.04516	1	26	83	661	1197	0.238532	36.7108	109	1858	18	18	0.05	1.28227e-10	0.154205	200
74051	SNV	A	G	1	81	1295	6.25483	1	20	81	595	1151	0.19802	35.963	101	1746	17	17	-1.01	8.89268e-11	0.0547928	200
74099	SNV	G	A	1	40	778	5.14139	1	6	40	205	733	0.130435	36.7	46	938	11	11	0.11	0.000329973	0.530229	200
74840	SNV	T	A	1	46	914	5.03282	1	46	15	798	440	0.245902	36.7391	61	1238	15	15	0.08	2.75765e-10	0.406806	200
79525	Deletion	T	-	1	20	319	6.26959	1	14	11	183	220	0.44	33.8	25	403	21	21	-0.92	0.763016	0.720804	200
82362	SNV	G	A	1	14	245	5.71429	1	10	10	160	150	0.5	37	20	310	10	10	0.22	0.00567917	1	200
82402	SNV	T	C	1	13	241	5.39419	1	10	5	149	153	0.333333	37	15	302	9	9	0.88	0.0905797	0.555016	200
84667	SNV	T	C	1	40	537	7.44879	1	32	9	379	244	0.219512	36.1	41	623	16	16	-0.49	7.86539e-08	0.190806	200
84676	SNV	G	A	1	39	554	7.03971	1	31	12	387	262	0.27907	36.6923	43	649	16	16	0.16	1.44697e-05	0.45875	200
84892	SNV	G	T	1	69	1182	5.83756	1	42	42	838	684	0.5	37	84	1522	24	23	0.15	0	0.912075	200
84900	Deletion	G	-	1	70	1215	5.76132	1	50	42	874	722	0.456522	35.9429	92	1596	23	22	-0.82	2.55351e-15	1	200
84904	SNV	A	C	1	70	1247	5.61347	1	50	58	908	784	0.462963	37	108	1692	23	22	0.31	2.73714e-12	0.652177	200
85656	SNV	C	T	1	26	518	5.01931	1	17	17	343	328	0.5	36.5385	34	671	19	19	-0.1	0.00579707	1	200
89986	SNV	A	G	1	27	402	6.71642	1	26	3	287	205	0.103448	35.6667	29	492	13	13	-0.71	4.14613e-08	0.0114746	200
92623	SNV	G	T	1	14	272	5.14706	1	4	13	123	193	0.235294	36.1429	17	316	8	8	-0.33	0.0272601	0.581708	200
92625	SNV	A	T	1	14	269	5.20446	1	3	14	122	194	0.176471	37	17	316	7	7	0.35	0.0101866	0.327142	200
93487	Deletion	T	-	1	16	314	5.09554	1	14	6	210	178	0.3	36.25	20	388	14	14	-0.22	0.242716	0.52535	200
96439	SNV	T	G	1	26	358	7.26257	1	20	11	237	187	0.354839	37	31	424	13	13	0.05	0.0990887	0.821501	200
100786	Deletion	T	-	1	36	588	6.12245	1	22	24	399	356	0.478261	35.2222	46	755	36	36	-0.46	0.0120329	0.937898	200
103908	SNV	G	A	1	43	849	5.06478	1	29	16	584	361	0.355556	36.4419	45	945	18	20	-0.29	5.08726e-05	0.997722	200
111015	SNV	T	G	1	48	931	5.15575	1	40	9	746	357	0.183673	36.75	49	1103	14	14	0.21	3.79494e-09	0.23812	200
114892	SNV	C	G	1	18	281	6.40569	1	6	13	165	166	0.315789	36.3333	19	331	12	12	-0.29	0.0587742	0.435834	200
114897	SNV	C	G	1	18	262	6.87023	1	6	13	146	156	0.315789	36.3333	19	302	12	12	-0.19	0.0262825	0.510624	200
116589	Deletion	A	-	1	23	319	7.21003	1	14	12	201	192	0.461538	34.2174	26	393	25	25	-0.77	0.519065	0.999653	200
118160	SNV	A	G	1	28	486	5.76132	1	21	15	343	258	0.416667	37	36	601	14	14	0.19	0.00600848	1	200
118163	SNV	C	A	1	29	493	5.88235	1	21	16	346	264	0.432432	37	37	610	14	14	0.29	0.00562204	1	200
118166	SNV	T	G	1	29	490	5.91837	1	21	16	332	267	0.432432	37	37	599	14	14	0.25	0.00300392	1	200
118169	SNV	C	T	1	29	496	5.84677	1	21	16	343	264	0.432432	36.5862	37	607	14	14	-0.14	0.00249561	1	200
118721	SNV	G	A	1	26	512	5.07812	1	26	7	331	306	0.212121	37	33	637	11	11	0.19	0.000118782	0.0298581	200
121550	SNV	A	T	1	21	410	5.12195	1	21	5	300	219	0.192308	37	26	519	11	11	0.36	2.20809e-06	0.131018	200
123653	SNV	T	C	1	19	326	5.82822	1	11	10	183	213	0.47619	35.1053	21	396	10	10	-1.04	0.0180722	0.953072	200
123663	SNV	G	T	1	29	328	8.84146	1	19	14	183	212	0.424242	35.7586	33	395	15	15	-0.77	0.00175398	0.662315	200
123666	SNV	A	C	1	30	322	9.31677	1	19	15	179	204	0.441176	36.6	34	383	15	15	0.01	0.00194136	0.788238	200
123670	Deletion	G	-	1	28	325	8.61538	1	19	13	183	210	0.40625	33.8571	32	393	14	14	-1.45	0.00128797	0.570539	200
123677	SNV	G	A	1	21	338	6.21302	1	12	13	199	208	0.48	35.8571	25	407	12	12	-0.49	0.215277	1	200
123680	SNV	G	T	1	22	341	6.45161	1	13	13	199	211	0.5	34.8182	26	410	13	13	-1.13	0.21037	1	200
128399	Deletion	C	-	1	18	307	5.86319	1	9	9	192	188	0.5	36.3333	18	380	8	8	-0.05	0.0110574	1	200
129388	SNV	A	G	1	18	295	6.10169	1	12	7	189	185	0.368421	35.6667	19	374	12	12	-0.61	0.0201358	0.708811	200
129390	SNV	A	T	1	18	285	6.31579	1	13	8	186	176	0.380952	36.3333	21	362	11	11	-0.29	0.00896053	0.791732	200
129393	SNV	A	T	1	17	289	5.88235	1	12	7	189	179	0.368421	37	19	368	11	11	0.1	0.018284	0.748518	200
129395	SNV	C	T	1	21	284	7.39437	1	14	11	189	176	0.44	37	25	365	14	14	0.43	0.00747959	0.989431	200
132205	SNV	G	C	1	24	401	5.98504	1	17	9	280	236	0.346154	36.5	26	516	12	12	-0.21	4.14635e-06	0.707837	200
133523	SNV	T	C	1	19	352	5.39773	1	11	10	229	184	0.47619	37	21	413	12	12	0.27	0.0174224	0.998858	200
133526	SNV	T	A	1	19	350	5.42857	1	11	10	230	183	0.47619	37	21	413	12	12	0.36	0.0251232	0.997718	200
133528	SNV	T	A	1	19	348	5.45977	1	11	10	232	184	0.47619	35.7368	21	416	12	12	-0.42	0.025215	0.997237	200
133530	SNV	T	A	1	19	355	5.35211	1	11	10	230	186	0.47619	36.3684	21	416	12	12	-0.15	0.0386666	0.999354	200
133533	SNV	G	A	1	19	354	5.36723	1	11	10	229	187	0.47619	36.3684	21	416	12	12	-0.21	0.0417563	0.999811	200
139506	SNV	T	C	1	19	347	5.4755	1	8	12	197	229	0.4	37	20	426	9	9	0.18	0.000395951	0.952244	200
139514	Deletion	T	-	1	19	339	5.60472	1	8	12	194	225	0.4	35	20	419	9	9	-0.64	3.49676e-05	0.950936	200
139517	SNV	A	T	1	19	344	5.52326	1	8	12	200	222	0.4	37	20	422	9	9	0.36	0.000177695	0.919594	200
139519	Deletion	C	-	1	19	357	5.32213	1	8	12	206	232	0.4	36.3684	20	438	9	9	-0.26	9.70829e-05	0.930365	200
139523	SNV	A	T	1	19	352	5.39773	1	8	12	204	232	0.4	37	20	436	9	9	0.11	9.78439e-05	0.937486	200
139533	SNV	G	A	1	22	369	5.96206	1	11	16	211	246	0.407407	36.4545	27	457	11	11	-0.27	0.00163444	0.962479	200
139688	SNV	A	G	1	18	351	5.12821	1	9	9	223	216	0.5	37	18	439	8	8	0.19	0.000622035	1	200
139693	SNV	T	C	1	18	346	5.20231	1	9	9	216	218	0.5	37	18	434	8	8	0.13	0.000748715	1	200
139704	Deletion	G	-	1	18	346	5.20231	1	9	9	210	222	0.5	37	18	432	8	8	0.2	0.000516222	1	200
139706	SNV	G	A	1	18	341	5.27859	1	9	9	206	221	0.5	36.3333	18	427	8	8	-0.31	0.00024524	1	200
139710	SNV	C	T	1	19	341	5.57185	1	10	10	216	213	0.5	36.3684	20	429	9	9	-0.29	0.000845642	1	200
147930	Deletion	A	-	1	30	327	9.17431	1	19	23	239	171	0.452381	35.8	42	410	16	16	-0.78	0.00030703	0.469015	200
149967	SNV	C	A	1	16	317	5.04732	1	2	16	169	224	0.111111	37	18	393	8	8	0.78	0.000840166	0.0540185	200
149981	Replacement	T	GG	2	19	332	5.72289	1	10	11	213	207	0.47619	36.6842	21	420	13	13	1.2	0.00799842	0.99953	200
151832	SNV	T	A	1	53	889	5.96175	1	40	31	663	531	0.43662	37	71	1194	17	18	0.26	7.62272e-08	1	200
151836	SNV	T	A	1	57	903	6.31229	1	39	36	663	543	0.48	36.7895	75	1206	18	19	0.2	1.85142e-09	0.99755	200
151840	SNV	T	A	1	58	918	6.31808	1	40	37	657	563	0.480519	37	77	1220	18	19	0.45	4.50618e-10	1	200
153299	Deletion	C	-	1	21	412	5.09709	1	16	8	279	200	0.333333	34.0476	24	479	9	9	-1.25	0.0475893	0.855817	200
153304	Deletion	C	-	1	22	419	5.2506	1	16	9	290	198	0.36	35.2727	25	488	10	10	-0.59	0.170085	0.979425	200
153306	Deletion	T	-	1	22	415	5.3012	1	16	9	288	201	0.36	34.1818	25	489	10	10	-1.15	0.0863672	0.968667	200
154030	Deletion	A	-	1	27	518	5.21236	1	22	12	360	311	0.352941	36.037	34	671	13	13	-0.1	0.00225733	0.642203	200
162936	SNV	C	A	1	38	484	7.85124	1	9	38	263	333	0.191489	37	47	596	10	10	0.28	4.68333e-11	0.016054	200
167022	SNV	T	G	1	19	336	5.65476	1	16	4	220	204	0.2	37	20	424	9	9	0.28	4.06757e-05	0.0923114	200
168137	Deletion	A	-	1	126	1403	8.98076	1	64	97	783	1041	0.397516	35.0952	161	1824	82	86	-1.5	0.736225	0.988405	200
174828	Deletion	T	-	1	33	539	6.12245	1	17	19	346	292	0.472222	36.2121	36	638	19	19	0.06	1.50221e-06	0.882474	200
179298	Deletion	G	-	1	27	495	5.45455	1	24	6	309	304	0.2	34.6296	30	613	9	9	-0.68	2.23605e-07	0.0188243	200
182609	Deletion	G	-	1	20	386	5.18135	1	15	8	244	243	0.347826	31.9	23	487	10	10	-1.71	0.00279717	0.519303	200
188127	SNV	T	C	1	17	256	6.64062	1	0	17	0	256	0	36.2941	17	256	3	3	-0.29	0.792321	1	200
188598	SNV	C	A	1	13	131	9.92366	1	13	0	131	0	0	34.2308	13	131	6	6	-1.21	0.107282	1	200
188604	SNV	A	T	1	13	148	8.78378	1	13	0	148	0	0	33.3077	13	148	6	6	-1.34	0.104714	1	200
188610	SNV	T	G	1	13	163	7.97546	1	13	0	163	0	0	37	13	163	6	6	0.2	0.128707	1	200
100785^100786	Insertion	-	T	1	33	588	5.61224	1	24	16	401	358	0.4	36.6364	40	759	39	38	1.26	0.58711	0.950742	200
106039^106040	Insertion	-	A	1	28	395	7.08861	1	11	21	220	269	0.34375	37	32	489	21	24	0.87	0.744744	0.694411	200
114894..114895	MNV	TC	GA	2	18	266	6.76692	1	6	13	152	155	0.315789	36.3333	19	307	12	12	-0.25	0.0405987	0.439199	200
116588^116589	Insertion	-	A	1	17	315	5.39683	1	13	5	198	188	0.277778	37	18	386	15	15	0.7	0.162063	0.504337	200
1229^1230	Insertion	-	A	1	7	23	30.4348	1	0	7	3	20	0	35.2857	7	23	3	3	-0.3	0.338925	0.668957	200
123659^123660	Insertion	-	C	1	27	330	8.18182	1	16	15	186	214	0.483871	37	31	400	14	14	0.48	0.00445818	0.968698	200
128401^128402	Insertion	-	G	1	18	313	5.7508	1	9	9	197	192	0.5	37	18	389	8	8	0.68	0.00595676	1	200
13708..13709	MNV	GG	AC	2	26	296	8.78378	1	7	20	173	189	0.259259	36.7695	27	362	16	16	0.18	7.10263e-07	0.17872	200
13726..13727	MNV	GT	CC	2	19	283	6.71378	1	10	9	177	173	0.473684	36.6842	19	350	12	12	0.23	0.000151276	1	200
139521^139522	Insertion	-	G	1	19	355	5.35211	1	8	12	210	228	0.4	37	20	438	9	9	0.41	0.000130639	0.900772	200
139525^139526	Insertion	-	A	1	19	356	5.33708	1	8	12	204	240	0.4	35.7368	20	444	9	9	-0.28	0.000121135	0.959191	200
139691^139692	Insertion	-	C	1	18	350	5.14286	1	9	9	219	222	0.5	37	18	441	8	8	0.54	0.000749608	1	200
139698..139699	MNV	TC	GA	2	18	352	5.11364	1	9	9	218	220	0.5	37	18	438	8	8	0.32	0.00023846	1	200
144337^144338	Insertion	-	A	1	48	560	8.57143	1	38	19	378	319	0.333333	36.75	57	697	21	20	0.6	1.81736e-08	0.391209	200
147932^147933	Insertion	-	T	1	30	328	9.14634	1	19	22	235	173	0.463415	36.6	41	408	16	16	0.37	0.00063809	0.603577	200
149975..149976	Replacement	CC	A	2	19	354	5.36723	1	10	11	224	217	0.47619	37	21	441	13	13	0.41	0.0214684	0.998826	200
151826..151827	MNV	TT	CA	2	48	861	5.57491	1	34	24	635	518	0.413793	36.7447	58	1153	18	19	0.11	9.38101e-10	0.98988	200
151845..151846	MNV	TG	AA	2	57	913	6.24315	1	39	36	649	569	0.48	36.8939	75	1218	20	21	0.37	3.96583e-12	1	200
153287..153288	MNV	AC	TT	2	21	396	5.30303	1	16	8	256	200	0.333333	36.1503	24	456	9	9	-0.2	0.0495314	0.759876	200
153290^153291	Insertion	-	A	1	21	398	5.27638	1	16	8	264	193	0.333333	37	24	457	9	9	0.76	0.076648	0.835515	200
153292^153293	Insertion	-	G	1	22	402	5.47264	1	16	9	268	195	0.36	35.9091	25	463	10	10	-0.12	0.114138	0.94251	200
153310..153311	MNV	AA	GT	2	22	433	5.08083	1	16	9	301	206	0.36	36.4146	25	507	10	10	-0.18	0.0639152	0.983078	200
16656^16657	Insertion	-	G	1	27	407	6.63391	1	22	10	290	220	0.3125	36.5556	32	510	14	15	0.03	0.00298038	0.60559	200
170117^170118	Insertion	-	T	1	25	445	5.61798	1	15	17	303	288	0.46875	36.04	32	591	27	27	0.56	0.963784	0.936682	200
171498^171499	Insertion	-	A	1	20	397	5.03778	1	11	9	237	222	0.45	35.2	20	459	17	17	-0.46	0.747424	0.995803	200
17294..17295	Replacement	CA	T	2	28	497	5.6338	1	18	11	325	290	0.37931	34	29	615	13	13	-2.04	1.08812e-05	0.800035	200
176022^176023	Insertion	-	A	1	29	469	6.18337	1	14	22	188	369	0.388889	37	36	557	24	24	1.01	0.10992	0.943777	200
17830^17831	Insertion	-	G	1	25	300	8.33333	1	22	3	240	102	0.12	36.52	25	342	18	18	1.88	0.179754	0.273582	200
179295^179296	Insertion	-	C	1	27	499	5.41082	1	24	6	316	307	0.2	37	30	623	9	9	0.69	6.29068e-07	0.0204673	200
18045^18046	Insertion	-	G	1	17	277	6.13718	1	17	0	203	121	0	36.2941	17	324	18	18	3.62	0.334907	0.0526687	200
182061..182062	MNV	TT	AA	2	21	322	6.52174	1	10	14	197	181	0.416667	35.2857	24	378	14	14	-1.15	0.00505456	0.753141	200
182611^182612	Insertion	-	C	1	20	390	5.12821	1	15	8	254	240	0.347826	36.4	23	494	10	10	0.3	0.00423523	0.590585	200
21755..21756	MNV	GA	TT	2	21	420	5	1	20	3	267	248	0.130435	36.7073	23	515	13	12	0.05	1.22843e-06	0.0110419	200
21920^21921	Insertion	-	T	1	37	493	7.50507	1	20	18	315	247	0.473684	36.3514	38	562	18	19	0.84	3.60264e-06	0.995194	200
22104..22106	Replacement	CCT	A	3	34	665	5.11278	1	10	27	355	445	0.27027	35.5347	37	800	19	19	-1.25	2.04085e-08	0.216904	200
22750^22751	Insertion	-	A	1	29	381	7.61155	1	14	22	206	268	0.388889	36.1724	36	474	22	21	0.59	0.757482	0.975794	200
26483..26484	Replacement	CG	A	2	18	339	5.30973	1	11	10	198	205	0.47619	36.3333	21	403	14	14	-0.25	0.025502	0.999481	200
26491^26492	Insertion	-	G	1	24	323	7.43034	1	17	11	195	189	0.392857	36	28	384	16	16	-0.09	0.00992127	0.774017	200
27099..27100	MNV	CT	AG	2	30	459	6.53595	1	15	21	282	301	0.416667	36.8	36	583	21	21	0.12	0.00357094	0.891464	200
29977..29978	MNV	TG	AT	2	27	532	5.07519	1	9	20	322	310	0.310345	36.5472	29	632	15	15	-0.24	4.73724e-05	0.20455	200
3172^3173	Insertion	-	T	1	47	690	6.81159	1	30	28	490	393	0.482759	36.7447	58	883	46	46	1.92	0.345372	0.984311	200
3768..3769	MNV	TT	AA	2	45	856	5.25701	1	30	21	531	553	0.411765	36.0562	51	1084	16	17	-0.66	9.07577e-09	0.608315	200
3772..3773	MNV	TT	AA	2	45	848	5.3066	1	30	21	528	553	0.411765	36.4667	51	1081	16	17	-0.31	1.17998e-09	0.608013	200
43784^43785	Insertion	-	T	1	27	496	5.44355	1	14	17	293	326	0.451613	35.6667	31	619	24	24	-0.23	0.544362	1	200
43825^43826	Insertion	-	A	1	27	465	5.80645	1	15	14	285	287	0.482759	36.5556	29	572	16	18	0.28	0.00288796	1	200
45753..45754	MNV	TA	GG	2	28	373	7.5067	1	10	21	179	270	0.322581	36.5714	31	449	15	15	-0.21	0.00118875	0.854623	200
45762^45763	Insertion	-	C	1	24	352	6.81818	1	8	16	171	241	0.333333	36	24	412	12	13	-0.22	0.002294	0.869062	200
45766..45767	MNV	CC	TA	2	28	365	7.67123	1	8	20	180	247	0.285714	36.1429	28	427	14	14	-0.56	0.000131376	0.539929	200
51479^51480	Insertion	-	C	1	42	386	10.8808	1	21	24	205	232	0.466667	37	45	437	19	20	1.38	0.00103864	1	200
51509..51510	MNV	CC	GG	2	19	357	5.32213	1	12	12	227	187	0.5	37	24	414	17	16	0.28	0.00402322	0.981322	200
53224^53225	Insertion	-	C	1	24	409	5.86797	1	12	15	242	267	0.444444	36.5	27	509	11	11	0.59	4.05436e-05	0.99881	200
55548..55549	Replacement	CG	T	2	15	297	5.05051	1	6	11	183	175	0.352941	37	17	358	12	12	0.43	0.0189933	0.589335	200
56070..56071	MNV	TC	GA	2	23	439	5.23918	1	11	12	250	273	0.478261	36.7391	23	523	11	11	-0.01	3.77956e-05	1	200
62003^62004	Insertion	-	C	1	45	649	6.93374	1	33	17	457	310	0.34	36.4667	50	767	17	17	0.69	8.92801e-06	0.869997	200
62005^62006	Insertion	-	G	1	44	655	6.71756	1	32	17	461	310	0.346939	37	49	771	17	17	0.47	2.08785e-05	0.921399	200
65859..65860	MNV	TC	CT	2	30	378	7.93651	1	23	12	225	223	0.342857	37	35	448	20	21	0.28	0.000225188	0.366176	200
65869..65870	MNV	AC	GT	2	34	401	8.4788	1	27	16	234	248	0.372093	36.8209	43	482	25	26	0.17	0.000500022	0.375553	200
65879..65880	MNV	AG	GA	2	31	400	7.75	1	27	10	233	248	0.27027	37	37	481	23	24	0.25	0.00061864	0.046303	200
686^687	Insertion	-	T	1	158	3083	5.12488	1	93	93	1695	2103	0.5	36.5443	186	3798	112	117	1.69	0.457908	0.844666	200
74046..74047	MNV	AA	TT	2	81	1347	6.01336	1	20	81	635	1185	0.19802	36.2593	101	1820	21	21	-0.83	5.47973e-10	0.0394698	200
8297..8298	MNV	GT	AC	2	28	449	6.23608	1	21	7	325	244	0.25	36.7857	28	569	16	17	0.13	6.16197e-06	0.283251	200
8301^8302	Insertion	-	C	1	28	435	6.43678	1	21	7	327	233	0.25	37	28	560	16	17	0.63	1.36787e-05	0.352774	200
84895^84896	Insertion	-	C	1	64	1193	5.36463	1	38	38	858	694	0.5	36.8125	76	1552	23	22	1.12	0	0.903233	200
8946..8948	MNV	TTT	AAA	3	32	505	6.33663	1	19	16	319	284	0.457143	37	35	603	10	12	0.43	0.0001587	1	200
8951^8952	Insertion	-	T	1	30	503	5.96421	1	18	15	316	281	0.454545	36.6	33	597	8	9	0.58	0.000670182	1	200
Genome variants found after P5 in vivo using CLC Genomics Workbench, with following parameters for variant calling:
Minimum read depth 20x
Minimum reads with variant 5x
Minimum variant frequency 0,05
Minimum quality 20
